# Supplementary material for: Insights into azalomycin F assembly-line contribute to evolution-guided polyketide synthase engineering and identification of intermodular recognition
Source: Nat Commun. 2023 Feb 4;14:612. doi: 10.1038/s41467-023-36213-9 (PMC9899208; doi:10.1038/s41467-023-36213-9)
Supplement: Supplementary file 4 — Source Data [file 41467_2023_36213_MOESM4_ESM.xlsx]

## Sheet: Supplementary Fig. 1
Supplementary Fig. 1

## Sheet: Supplementary Fig. 6
Supplementary Fig. 6

## Sheet: Supplementary Fig. 7
Supplementary Fig. 7
